# Supplementary material for: Environmental management of asthma in clinical practice: Results from the 2012 National Ambulatory Medical Care Survey
Source: J Allergy Clin Immunol Glob. 2023 Nov 22;3(1):100192. doi: 10.1016/j.jacig.2023.100192 (PMC10770720; doi:10.1016/j.jacig.2023.100192)
Supplement: Supplementary Table E5 [file mmc3.xlsx]

## Sheet: E5. Asthma Triggers
	Table E5. Adjusted odds ratios (OR) for factors associated with frequent assessment (≥75% of asthma visits) of triggers (home, school and workplace)
	Independent Variables	All Clinicians		Primary Care		Asthma Specialists		CHC Advanced Practice*
		OR (95% CI)	P	OR (95% CI)	P	OR (95% CI)	P	OR (95% CI)	P
	Clinician sex		0.005		0.031		0.043
	Female	0.53 (0.34-0.82)		0.56 (0.33-0.95)		2.32 (1.03-5.24)
	Male	1.00 (ref)		1.00 (ref)		1.00 (ref)
	Patient population		0.002		<.001
	Age specific (Pediatric/Adult only)	0.49 (0.31-0.77)		0.37 (0.22-0.63)
	All ages	1.00 (ref)		1.00 (ref)
	Asthma control index†		<.001		<.001		<.001		<.001
	Yes	4.55 (2.89-7.15)		4.78 (2.83-8.04)		5.74 (2.58-12.78)		6.12 (2.54-14.80)
	No	1.00 (ref)		1.00 (ref)		1.00 (ref)		1.00 (ref)
	Use of asthma action plan		<.001		<.001		0.004
	75-100% [Almost always]	6.28 (3.67-10.73)		6.69 (3.38-13.24)		4.50 (1.73-11.73)
	25-74% [Often]	1.83 (1.09-3.05)		1.80 (1.01-3.20)		1.10 (0.47-2.57)
	0-24% [Sometimes/never]	1.00 (ref)		1.00 (ref)		1.00 (ref)
	Self-efficacy index‡		<.001		<.001
	Very confident	3.13 (1.91-5.12)		3.93 (2.20-7.00)
	Not very confident	1.00 (ref)		1.00 (ref)
	Referral to a specialist				0.016
	75-100% [Almost always]			3.62 (1.19-11.04)
	25-74% [Often]			1.93 (1.10-3.40)
	0-24% [Sometimes/never]			1.00 (ref)
	* CHC: Community health center.
	† Clinician's assessment of asthma control was ascertained with "almost always" responses to impairment and risk related questions: (clinician queried patient's ability
	to engage daily activities, frequency of daytime and nighttime symptoms, and frequency of rescue inhaler use) OR (clinician used control assessment tool) AND (clinician
	asked about frequency of emergency department/urgent care visits for asthma and frequency of exacerbations requiring oral steroids).
	‡ The index variable reflects high confidence in performing all 5 EPR-3 recommendations shown in Table E2.
	Binomial logistic regression was used to identify characteristics associated with highest assessment frequency (i.e., environmental triggers assessed almost always/75-100% of
	asthma visits). The Wald statistic was used to test the significance of each variable in the model (P value). The final group-specific models only include independent variables
	with P<0.05. All odds ratios are adjusted for each variable shown in the final model.
	Source: National Center for Health Statistics, 2012 National Asthma Survey of Physicians: National Ambulatory Medical Care Survey
