# Supplementary material for: Environmental management of asthma in clinical practice: Results from the 2012 National Ambulatory Medical Care Survey
Source: J Allergy Clin Immunol Glob. 2023 Nov 22;3(1):100192. doi: 10.1016/j.jacig.2023.100192 (PMC10770720; doi:10.1016/j.jacig.2023.100192)
Supplement: Supplementary Table E6 [file mmc4.xlsx]

## Sheet: E6. Dust Mite
	Table E6. Adjusted odds ratios (OR) for factors associated with recommending dust mite avoidance
	Independent Variables	All Clinicians			Primary Care			Asthma Specialists			CHC Advanced Practice*
		Most patients vs. Rarely/never	Only sensitive patients vs. Rarely/never		Most patients vs. Rarely/never	Only sensitive patients vs. Rarely/never		Most patients vs. Rarely/never	Only sensitive patients vs. Rarely/never		Most patients vs. Rarely/never	Only sensitive patients vs. Rarely/never
		OR (95% CI)	OR (95% CI)	P	OR (95% CI)	OR (95% CI)	P	OR (95% CI)	OR (95% CI)	P	OR (95% CI)	OR (95% CI)	P
	Clinician specialty			0.003
	Primary Care	1.83 (0.99-3.37)	2.37 (1.29-4.35)					No predictors identified
	Asthma Specialists	1.95 (0.77-4.92)	3.87 (1.61-9.31)
	CHC Advanced Practice	1.00 (ref)	1.00 (ref)
	Patient information management†			0.018			0.049
	No system	0.89 (0.43-1.85)	0.90 (0.44-1.84)		1.00 (0.44-2.26)	0.97 (0.44-2.16)
	Non-EMS	4.52 (1.93-10.58)	4.02 (1.72-9.42)		4.37 (1.67-11.43)	4.10 (1.58-10.66)
	EMS	1.00 (ref)	1.00 (ref)		1.00 (ref)	1.00 (ref)
	Missing	0.63 (0.17-2.32)	1.05 (0.30-3.60)		0.54 (0.12-2.47)	0.99 (0.21-4.54)
	Asthma control index‡												0.006
	Yes										6.54 (2.00-21.33)	6.25 (1.61-24.31)
	No										1.00 (ref)	1.00 (ref)
	Documentation of asthma control												0.033
	75-100% [Almost always]										6.13 (1.65-22.81)	7.61 (2.04-28.32)
	25-74% [Often]										1.11 (0.25-4.83)	1.84 (0.58-5.86)
	0-24% [Sometimes/never]										1.00 (ref)	1.00 (ref)
	Missing										1.05 (0.15-7.53)	0.79 (0.14-4.41)
	Use of asthma action plan			<.001			<.001
	75-100% [Almost always]	5.12 (2.08-12.60)	2.00 (0.80-4.99)		3.99 (1.50-10.57)	1.42 (0.52-3.90)
	25-74% [Often]	4.09 (2.15-7.80)	3.64 (1.95-6.82)		3.68 (1.76-7.68)	3.03 (1.47-6.23)
	0-24% [Sometimes/never]	1.00 (ref)	1.00 (ref)		1.00 (ref)	1.00 (ref)
	* CHC: Community health center.
	† Non-EMS: Non-electronic management system; EMS: Electronic management system.
	‡ Clinician's assessment of asthma control was ascertained with "almost always" responses to impairment and risk related questions: (clinician queried patient's ability to engage daily activities, frequency of daytime and nighttime symptoms, and frequency of
	rescue inhaler use) OR (clinician used control assessment tool) AND (clinician asked about frecuency of emergency department/urgent care visits for asthma and frequency of exacerbations requiring oral steroids).
	Generalized multinomial regression was used to identify characteristics associated with clinicians' recommendation practices, comparing the odds of recommending avoidance measures versus rarely or never advising patients on environmental control measures.
	The Wald statistic was used to test the significance of each variable in the model (P value). The final group-specific models only include independent variables with P<0.05. All odds ratios are adjusted for each variable shown in the final model.
	Source: National Center for Health Statistics, 2012 National Asthma Survey of Physicians: National Ambulatory Medical Care Survey
