# Supplementary material for: Environmental management of asthma in clinical practice: Results from the 2012 National Ambulatory Medical Care Survey
Source: J Allergy Clin Immunol Glob. 2023 Nov 22;3(1):100192. doi: 10.1016/j.jacig.2023.100192 (PMC10770720; doi:10.1016/j.jacig.2023.100192)
Supplement: Supplementary Table E7 [file mmc5.xlsx]

## Sheet: E7. Mold and Pest
	Table E7. Adjusted odds ratios (OR) for factors associated with recommending mold and pest avoidance
	Independent Variables	All Clinicians			Primary Care			Asthma Specialists			CHC Advanced Practice*
		Most patients vs. Rarely/never	Only sensitive patients vs. Rarely/never		Most patients vs. Rarely/never	Only sensitive patients vs. Rarely/never		Most patients vs. Rarely/never	Only sensitive patients vs. Rarely/never		Most patients vs. Rarely/never	Only sensitive patients vs. Rarely/never
		OR (95% CI)	OR (95% CI)	P	OR (95% CI)	OR (95% CI)	P	OR (95% CI)	OR (95% CI)	P	OR (95% CI)	OR (95% CI)	P
	Clinician specialty			0.044
	Primary Care	1.92 (1.02-3.60)	2.15 (1.14-4.02)					No predictors identified			No predictors identified
	Asthma Specialists	2.53 (0.92-6.95)	3.71 (1.37-10.02)
	CHC Advanced Practice	1.00 (ref)	1.00 (ref)
	Patient information management†			0.008			0.036
	No system	0.88 (0.41-1.90)	0.80 (0.37-1.75)		1.02 (0.43-2.39)	0.91 (0.39-2.15)
	Non-EMS	7.50 (2.77-20.29)	5.48 (2.03-14.83)		6.01 (2.01-17.93)	4.89 (1.64-14.60)
	EMS	1.00 (ref)	1.00 (ref)		1.00 (ref)	1.00 (ref)
	Missing	0.77 (0.24-2.51)	0.56 (0.15-2.05)		0.45 (0.12-1.72)	0.38 (0.09-1.58)
	Documentation of asthma control			0.034
	75-100% [Almost always]	1.23 (0.56-2.70)	1.29 (0.59-2.80)
	25-74% [Often]	0.62 (0.29-1.34)	0.88 (0.40-1.94)
	0-24% [Sometimes/never]	1.00 (ref)	1.00 (ref)
	Missing	0.14 (0.03-0.54)	0.25 (0.06-1.02)
	Use of asthma action plan			<.001			0.026
	75-100% [Almost always]	3.66 (1.40-9.57)	1.32 (0.49-3.55)		2.70 (1.00-7.32)	1.08 (0.38-3.07)
	25-74% [Often]	2.67 (1.39-5.13)	1.84 (0.96-3.53)		1.65 (0.71-3.83)	1.29 (0.57-2.93)
	0-24% [Sometimes/never]	1.00 (ref)	1.00 (ref)		1.00 (ref)	1.00 (ref)
	* CHC: Community health center
	† Non-EMS: Non-electronic management system; EMS: Electronic management system.
	Generalized multinomial regression was used to identify characteristics associated with clinicians' recommendation practices, comparing the odds of recommending avoidance measures versus rarely or never advising patients on environmental control measures.
	The Wald statistic was used to test the significance of each variable in the model (P value). The final group-specific models only include independent variables with P<0.05. All odds ratios are adjusted for each variable shown in the final model.
	Source: National Center for Health Statistics, 2012 National Asthma Survey of Physicians: National Ambulatory Medical Care Survey
