# Supplementary material for: Environmental management of asthma in clinical practice: Results from the 2012 National Ambulatory Medical Care Survey
Source: J Allergy Clin Immunol Glob. 2023 Nov 22;3(1):100192. doi: 10.1016/j.jacig.2023.100192 (PMC10770720; doi:10.1016/j.jacig.2023.100192)
Supplement: Supplementary Table E8 [file mmc6.xlsx]

## Sheet: E8. Pet
	Table E8. Adjusted odds ratios (OR) for factors associated with recommending pet removal
	Independent Variables	All Clinicians			Primary Care			Asthma Specialists			CHC Advanced Practice*
		Most patients vs. Rarely/never	Only sensitive patients vs. Rarely/never		Most patients vs. Rarely/never	Only sensitive patients vs. Rarely/never		Most patients vs. Rarely/never	Only sensitive patients vs. Rarely/never		Most patients vs. Rarely/never	Only sensitive patients vs. Rarely/never
		OR (95% CI)	OR (95% CI)	P	OR (95% CI)	OR (95% CI)	P	OR (95% CI)	OR (95% CI)	P	OR (95% CI)	OR (95% CI)	P
	Level of urbanization†									0.046
	Non-large metro							0.47 (0.17-1.32)	0.31 (0.12-0.79)
	Large metro							1.00 (ref)	1.00 (ref)
	Patient population			0.001			0.003						0.001
	Age specific (ped or adult only)	0.35 (0.19-0.63)	0.66 (0.39-1.10)		0.31 (0.16-0.60)	0.54 (0.31-0.94)					0.16 (0.04-0.60)	1.14 (0.39-3.32)
	All ages	1.00 (ref)	1.00 (ref)		1.00 (ref)	1.00 (ref)					1.00 (ref)	1.00 (ref)
	Asthma control index‡						0.025						0.015
	Yes				1.81 (0.86-3.79)	2.42 (1.25-4.66)					5.75 (1.73-19.06)	2.45 (0.80-7.51)
	No				1.00 (ref)	1.00 (ref)					1.00 (ref)	1.00 (ref)
	Use of asthma action plan			0.025
	75-100% [Almost always]	2.19 (0.97-4.95)	1.75 (0.86-3.58)
	25-74% [Often]	2.63 (1.37-5.05)	2.39 (1.32-4.32)
	0-24% [Sometimes/never]	1.00 (ref)	1.00 (ref)
	Agreement index§			0.005			0.018
	Strongly agree	2.37 (0.98-5.74)	1.01 (0.43-2.34)		2.70 (0.94-7.76)	1.12 (0.39-3.23)
	Not strongly agree	1.00 (ref)	1.00 (ref)		1.00 (ref)	1.00 (ref)
	Referral to a specialist						0.035
	75-100% [Almost always]				0.48 (0.15-1.53)	0.22 (0.07-0.67)
	25-74% [Often]				1.44 (0.70-2.97)	1.43 (0.77-2.66)
	0-24% [Sometimes/never]				1.00 (ref)	1.00 (ref)
	* CHC: Community health center.
	† Categories collapsed to avoid small cell sizes: Non-large metro vs Large metro.
	‡ Clinician's assessment of asthma control was ascertained with "almost always" responses to impairment and risk related questions: (clinician queried patient's ability to engage daily activities, frequency of daytime and nighttime symptoms, and frequency of
	rescue inhaler use) OR (clinician used control assessment tool) AND (clinician asked about frecuency of emergency department/urgent care visits for asthma and frequency of exacerbations requiring oral steroids).
	§ The index variable reflects strong agreement with all 5 EPR-3 recommendations shown in Table E2.
	Generalized multinomial regression was used to identify characteristics associated with clinicians' recommendation practices, comparing the odds of recommending avoidance measures versus rarely or never advising patients on environmental control measures.
	The Wald statistic was used to test the significance of each variable in the model (P value). The final group-specific models only include independent variables with P<0.05. All odds ratios are adjusted for each variable shown in the final model.
	Source: National Center for Health Statistics, 2012 National Asthma Survey of Physicians: National Ambulatory Medical Care Survey
