# Supplementary material for: Environmental management of asthma in clinical practice: Results from the 2012 National Ambulatory Medical Care Survey
Source: J Allergy Clin Immunol Glob. 2023 Nov 22;3(1):100192. doi: 10.1016/j.jacig.2023.100192 (PMC10770720; doi:10.1016/j.jacig.2023.100192)
Supplement: Supplementary Table E10 [file mmc8.xlsx]

## Sheet: E10. Air Pollution
	Table E10. Adjusted odds ratios (OR) for factors associated with recommending air pollution avoidance
	Independent Variables	All Clinicians			Primary Care			Asthma Specialists			CHC Advanced Practice*
		Most patients vs. Rarely/never	Only sensitive patients vs. Rarely/never		Most patients vs. Rarely/never	Only sensitive patients vs. Rarely/never		Most patients vs. Rarely/never	Only sensitive patients vs. Rarely/never		Most patients vs. Rarely/never	Only sensitive patients vs. Rarely/never
		OR (95% CI)	OR (95% CI)	P	OR (95% CI)	OR (95% CI)	P	OR (95% CI)	OR (95% CI)	P	OR (95% CI)	OR (95% CI)	P
	Clinician specialty			0.001
	Primary Care	0.53 (0.30-0.95)	0.47 (0.25-0.88)
	Asthma Specialists	2.17 (0.96-4.89)	1.35 (0.57-3.17)
	CHC Advanced Practice	1.00 (ref)	1.00 (ref)
	Clinician age
	60+ years
	< 60 years
	Patient population									0.015
	Age specific (Pediatric/Adult only)							0.30 (0.10-0.92)	0.77 (0.22-2.66)
	All ages							1.00 (ref)	1.00 (ref)
	Patient information management†			0.047
	No system	1.01 (0.48-2.12)	0.90 (0.44-1.84)
	Non-EMS	2.96 (1.47-5.95)	2.38 (1.20-4.74)
	EMS	1.00 (ref)	1.00 (ref)
	Missing	0.58 (0.22-1.53)	0.72 (0.26-2.01)
	Use of asthma action plan												0.018
	75-100% [Almost always]										4.98 (0.81-30.70)	1.68 (0.28-10.09)
	25-74% [Often]										5.36 (1.76-16.26)	3.62 (1.20-10.94)
	0-24% [Sometimes/never]										1.00 (ref)	1.00 (ref)
	Agreement index‡			0.003			0.032
	Strongly agree	2.90 (1.32-6.42)	1.35 (0.59-3.06)		2.44 (1.06-5.64)	1.21 (0.50-2.89)
	Not strongly agree	1.00 (ref)	1.00 (ref)		1.00 (ref)	1.00 (ref)
	Self-efficacy index§									0.003
	Very confident							2.53 (0.65-9.80)	0.61 (0.15-2.57)
	Not very confident							1.00 (ref)	1.00 (ref)
	* CHC: Community health center.
	† Non-EMS: Non-electronic management system; EMS: Electronic management system.
	‡ The index variable reflects strong agreement with all 5 EPR-3 recommendations shown in Table E2.
	§ The index variable reflects high confidence in performing all 5 EPR-3 recommendations shown in Table E2.
	Generalized multinomial regression was used to identify characteristics associated with clinicians' recommendation practices, comparing the odds of recommending avoidance measures versus rarely or never advising patients on environmental control measures.
	The Wald statistic was used to test the significance of each variable in the model (P value). The final group-specific models only include independent variables with P<0.05. All odds ratios are adjusted for each variable shown in the final model.
	Source: National Center for Health Statistics, 2012 National Asthma Survey of Physicians: National Ambulatory Medical Care Survey
