# Supplementary material for: Environmental management of asthma in clinical practice: Results from the 2012 National Ambulatory Medical Care Survey
Source: J Allergy Clin Immunol Glob. 2023 Nov 22;3(1):100192. doi: 10.1016/j.jacig.2023.100192 (PMC10770720; doi:10.1016/j.jacig.2023.100192)
Supplement: Supplementary Table E11 [file mmc9.xlsx]

## Sheet: E11. Cooking Appliances
	Table E11. Adjusted odds ratios (OR) for factors associated with recommending changes to cooking appliances
	Independent Variables	All Clinicians			Primary Care			Asthma Specialists			CHC Advanced Practice*
		Most patients vs. Rarely/never	Only sensitive patients vs. Rarely/never		Most patients vs. Rarely/never	Only sensitive patients vs. Rarely/never		Most patients vs. Rarely/never	Only sensitive patients vs. Rarely/never		Most patients vs. Rarely/never	Only sensitive patients vs. Rarely/never
		OR (95% CI)	OR (95% CI)	P	OR (95% CI)	OR (95% CI)	P	OR (95% CI)	OR (95% CI)	P	OR (95% CI)	OR (95% CI)	P
	Clinician age			0.012			0.048
	60+ years	1.56 (0.75-3.24)	1.49 (0.81-2.74)		1.63 (0.67-3.99)	1.88 (0.91-3.90)
	40-59 years	0.61 (0.32-1.16)	1.20 (0.72-2.00)		0.67 (0.31-1.47)	1.50 (0.82-2.73)
	< 40 years	1.00 (ref)	1.00 (ref)		1.00 (ref)	1.00 (ref)
	Patient population			0.025
	Age specific (Pediatric/Adult only)	0.53 (0.32-0.86)	1.01 (0.67-1.52)
	All ages	1.00 (ref)	1.00 (ref)
	Weekly patient volume†			0.046						0.016
	< 3 patients	0.98 (0.46-2.11)	1.34 (0.71-2.52)					†	†
	3-12 patients	1.24 (0.67-2.28)	1.72 (1.07-2.75)					1.09 (0.43-2.76)	4.06 (1.72-9.57)
	13+ patients	1.00 (ref)	1.00 (ref)					1.00 (ref)	1.00 (ref)
	Missing	0.42 (0.16-1.09)	1.93 (0.85-4.38)					1.70 (0.40-7.34)	2.00 (0.46-8.65)
	Asthma encounter form									0.021			<.001
	No form							1.05 (0.34-3.23)	1.06 (0.43-2.65)		0.22 (0.07-0.67)	0.11 (0.04-0.29)
	Form not used							0.35 (0.12-0.97)	0.22 (0.08-0.60)		0.54 (0.14-2.13)	0.27 (0.08-0.87)
	Form used							1.00 (ref)	1.00 (ref)		1.00 (ref)	1.00 (ref)
	Asthma control index‡			0.001			0.006
	Yes	2.31 (1.37-3.89)	1.89 (1.23-2.90)		2.34 (1.35-4.06)	1.67 (1.02-2.75)
	No	1.00 (ref)	1.00 (ref)		1.00 (ref)	1.00 (ref)
	Use of asthma action plan			0.003
	75-100% [Almost always]	1.57 (0.79-3.13)	0.83 (0.47-1.48)
	25-74% [Often]	1.68 (0.93-3.04)	2.04 (1.29-3.24)
	0-24% [Sometimes/never]	1.00 (ref)	1.00 (ref)
	Self-efficacy index§			0.012			0.022
	Very confident	2.15 (1.25-3.68)	1.07 (0.63-1.80)		2.36 (1.25-4.47)	1.11 (0.58-2.12)
	Not very confident	1.00 (ref)	1.00 (ref)		1.00 (ref)	1.00 (ref)
	Referral to a specialist												0.004
	75-100% [Almost always]										19.33 (4.16-89.84)	1.40 (0.41-4.84)
	25-74% [Often]										1.80 (0.56-5.82)	1.27 (0.45-3.58)
	0-24% [Sometimes/never]										1.00 (ref)	1.00 (ref)
	* CHC: Community health center.
	† Categories collapsed to avoid small cell sizes: <13 patients, 13+, missing.
	‡ Clinician's assessment of asthma control was ascertained with "almost always" responses to impairment and risk related questions: (clinician queried patient's ability to engage daily activities, frequency of daytime and nighttime symptoms, and frequency of
	rescue inhaler use) OR (clinician used control assessment tool) AND (clinician asked about frecuency of emergency department/urgent care visits for asthma and frequency of exacerbations requiring oral steroids).
	§ The index variable reflects high confidence in performing all 5 EPR-3 recommendations shown in Table E2.
	Generalized multinomial regression was used to identify characteristics associated with clinicians' recommendation practices, comparing the odds of recommending changes versus rarely or never recommending changes. The Wald statistic was used to test
	the significance of each variable in the model (P value). The final group-specific models only include independent variables with P<0.05. All odds ratios are adjusted for each variable shown in the final model.
	Source: National Center for Health Statistics, 2012 National Asthma Survey of Physicians: National Ambulatory Medical Care Survey
